# Supplementary material for: Constraints on the Ecomorphological Convergence of Zooplanktivorous Butterflyfishes
Source: Integr Org Biol. 2021 May 13;3(1):obab014. doi: 10.1093/iob/obab014 (PMC8341894; doi:10.1093/iob/obab014)
Supplement: obab014_Supplementary_Data [file obab014_supplementary_data.zip]

Archive with 5 entries (5 files):
- FigureS1.eps
- FigureS2.eps
- FigureS3.eps
- FigureS4.eps
- SupplementaryData.xlsx
