# Supplementary material for: Constraints on the Ecomorphological Convergence of Zooplanktivorous Butterflyfishes
Source: Integr Org Biol. 2021 May 13;3(1):obab014. doi: 10.1093/iob/obab014 (PMC8341894; doi:10.1093/iob/obab014)
Supplement: obab014_Supplementary_Data [file obab014_supplementary_data.zip › SupplementaryData.xlsx]

## Sheet: Appendix S1 Supporting Tables
	Constraints on the ecomorphological convergence of zooplanktivorous butterflyfishes
	Jennifer R. Hodge1,2, Yutong Song2,3, Molly A. Wightman2,4, Analisa Milkey2, Binh Tran2, Anya Štajner2, Alexus S. Roberts2, Christopher R. Hemingson5, Peter C. Wainwright2, Samantha A. Price1
	1Biological Sciences Department, Clemson University, Clemson, SC, 29634, USA
	2Department of Evolution and Ecology, University of California, Davis, Davis, CA 95616, USA
	3Department of Biomedical Engineering, The Chinese University of Hong Kong, Shantin, NT, Hong Kong
	4Harbor Branch Oceanographic Institute, Florida Atlantic University, Fort Pierce, FL, 34946, USA
	5College of Science and Engineering, James Cook University, Townsville, Queensland 4811, Australia
	SUPPORTING INFORMATION
	Appendix 1 Supporting tables

## Sheet: Table S1
Table S1 Nominal butterflyfish species and associated morphometric and foraging data. Taxonomy follows ﻿Eschmeyer's Catalog of Fishes (Fricke et al. 2020). Butterflyfish species examined include the number of specimens measured per species, their catalogue numbers, and the species-averaged morphometric measurements (mm). Collections are abbreviated as: the Smithsonian National Museum of Natural H…
				Trophic traits				Locomotor traits
Species	No. specimens sampled	Specimen catalog numbers	Standard length	Eye diameter	Ascending process length	Mouth width	Head width	Body depth	Maximum body width	Caudal fin shape	Maximum body size	References (body size)	Foraging mode	Distribution	Phylogenetic tree
Amphichaetodon howensis	1	M 967	75.7	9.5	9.2	3.8	11.1	45.5	12.7	0.85	200	Pyle 2001	bi	Central Pacific (Southeastern Australia, Lord Howe Island, Norfolk Island, New Zealand)	present
Amphichaetodon melbae	0	–	–	–	–	–	–	–	–	–	145	Randall & Cea 2011	bi	Central Pacific (San Felix Islands and Easter Island)	present
Chaetodon adiergastos	4	PW 29; USNM 181146; USNM 181147; USNM 181152	67.53	9.28	7.25	4.4	10.12	53.85	11.68	0.98	200	Kuiter & Tonozuka 2001	fc	Central Indo-Pacific	present
Chaetodon andamanensis	0	–	–	–	–	–	–	–	–	–	150	Kuiter & Tonozuka 2001	oc	Western Indian, Central Indo-Pacific	absent
Chaetodon argentatus	4	USNM 439215(2); USNM 439216(2)	34.1	4.7	3.6	2.1	4.92	22.82	4.78	0.9	200	Allen 1985	fc	Central Indo-Pacific, Central Pacific	present
Chaetodon assarius	0	–	–	–	–	–	–	–	–	–	130	Lieske & Myers 1994	zp	Central Pacific, Central Indo-Pacific (Western Australia)	absent
Chaetodon aureofasciatus	2	USNM 439214(2)	66.15	6.65	5.4	4.9	10.25	55.5	12.55	0.94	130	Pyle 2001	oc	Central Indo-Pacific (Northern Australia)	present
Chaetodon auriga	3	PW 14; PW 16; PW 122	59.83	7.7	7.67	3.5	8.03	40.03	8.83	0.97	230	Steene et al. 1978	fc	Indo-Pacific, Tropical Eastern Pacific	present
Chaetodon auripes	3	CAS 37799; USNM 439217; USNM 439218	73.17	8.73	7.27	4.83	10.9	54.03	12.43	0.97	200	Allen 1985	fc	Central Indo-Pacific, Central Pacific	present
Chaetodon austriacus	4	USNM 439219(4)	74.78	7.12	4.92	5.68	10.07	49.73	11.9	1.05	130	Allen et al. 1998; Kuiter 2002	oc	Western Indian (Red Sea)	present
Chaetodon baronessa	2	USNM 439220(2)	62.25	7.65	5.65	2.75	9.35	53.4	11.65	0.91	160	Kuiter & Tonozuka 2001	oc	Central Indo-Pacific, Central Pacific	present
Chaetodon bennetti	1	PW 38	100.3	10.2	5.7	8.2	15.5	66.7	20.6	0.97	200	Heemstra 1986	oc	Indo-Pacific	present
Chaetodon blackburnii	0	–	–	–	–	–	–	–	–	–	130	Lieske & Myers 1994	fc	Western Indian	present
Chaetodon burgessi	2	FMNH 128655; PW 4135	64.85	8.3	6.9	3.9	9.1	40.85	11.3	0.91	140	Lieske & Myers 1994	bi	Central Indo-Pacific	present
Chaetodon capistratus	3	PW 51; PW 3429; PW 3430	54.33	7.07	4.73	3.23	8.03	38.23	9.83	0.99	150	Allen et al. 1998	fc	Western Atlantic	present
Chaetodon citrinellus	3	CAS 85772; USNM 439221(2)	67.23	7.77	7.3	3.23	9.47	43.43	12.07	0.99	130	Lieske & Myers 1994	fc	Indo-Pacific	present
Chaetodon collare	4	PW 3052; PW 3053; PW 3054; SU 21154	58.32	7.4	5.55	3.65	9.07	41.6	9.97	0.98	180	Kuiter & Tonozuka 2001	fc	Western Indian, Central Indo-Pacific	present
Chaetodon daedalma	0	–	–	–	–	–	–	–	–	–	150	Masuda et al. 1984	fc	Central Indo-Pacific, Central Pacific (Southern Japan, Ryukyu Islands, Ogasawara Islands, Izu Islands)	absent
Chaetodon declivis	0	–	–	–	–	–	–	–	–	–	120	Lieske & Myers 1994	bi	Central Pacific (Marquesas Islands, Phoenix Islands, Line Islands	absent
Chaetodon decussatus	2	PW 4845; USNM 439222	48.85	6.35	5.75	3.2	7.1	38.6	8.8	0.96	200	Allen 1985	fc	Western Indian, Central Indo-Pacific	present
Chaetodon dialeucos	0	–	–	–	–	–	–	–	–	–	180	Randall 1995	bi	Western Indian (Oman, Yemen)	absent
Chaetodon dolosus	0	–	–	–	–	–	–	–	–	–	150	Heemstra 1986	bi	Western Indian	present
Chaetodon ephippium	3	PW 3015; PW 3016; USNM 439224	51.33	6.57	6.33	3.07	7.7	34.67	8.6	0.92	300	Masuda et al. 1984	fc	Central Indo-Pacific, Central Pacific	present
Chaetodon falcula	2	USNM 439225; USNM 439226	90.1	9.15	12.1	4.25	13.05	64.95	16	0.98	200	Heemstra 1986	fc	Western Indian, Central Indo-Pacific	present
Chaetodon fasciatus	5	USNM 439230(4); USNM 439231	81.76	8.84	9.74	5.28	10.94	56.58	14	0.99	220	Lieske & Myers 1994	fc	Western Indian (Red Sea)	present
Chaetodon flavirostris	5	USNM 439232(3); USNM 439233(2)	75.18	9.32	8.4	4.72	11.2	60.5	13.76	0.91	200	Lieske & Myers 1994	fc	Central Indo-Pacific, Central Pacific	present
Chaetodon flavocoronatus	0	–	–	–	–	–	–	–	–	–	120	Lieske & Myers 1994	bi	Central Pacific (Guam, Northern Marianas Islands)	absent
Chaetodon fremblii	4	PW 15; PW 20; PW 4303; USNM 439235	78.3	8.32	7.1	4.1	11.07	48.73	13	0.84	130	Lieske & Myers 1994	bi	Central Pacific (Hawaiian Islands)	present
Chaetodon gardineri	0	–	–	–	–	–	–	–	–	–	170	Lieske & Myers 1994	fc	Western Indian, Central Indo-Pacific	absent
Chaetodon guentheri	1	USNM 439238	68.3	7.4	6.8	3.8	9.1	45.9	10.6	0.82	180	Lieske & Myers 1994	zp	Central Indo-Pacific, Central Pacific	present
Chaetodon guttatissimus	4	USNM 439239(2); USNM 439240(2)	76.97	7.22	5.8	3.4	10.38	52.38	13.5	1.06	120	Heemstra 1986	oc	Western Indian, Central Indo-Pacific	present
Chaetodon hoefleri	3	USNM 428280; USNM 439243; USNM 439244	111.2	12.97	10.4	7.4	16.77	83.3	19.83	0.95	270	Bellemans et al. 1988	bi	Eastern Atlantic	present
Chaetodon humeralis	3	PW 20; SU 2850; SU 6935	84.13	10.23	7.33	5.5	14	68	17.37	0.99	254	Thomson et al. 1987	bi	Tropical Eastern Pacific	present
Chaetodon interruptus	1	PW 4842	70.9	7.6	6.8	4.1	10.6	50.3	11.8	0.98	200	Kuiter & Tonozuka 2001	fc	Western Indian, Central Indo-Pacific	present
Chaetodon kleinii	3	PW 1870; PW 3012; PW 4831	59.6	7.3	4.83	2.83	8.13	38.07	9.8	0.89	150	Heemstra 1986	fc	Indo-Pacific	present
Chaetodon larvatus	3	USNM 439245(3)	85.67	8.4	6.5	5.17	12.23	71.93	15.93	0.88	120	Allen 1985	oc	Western Indian (Red Sea)	present
Chaetodon leucopleura	0	–	–	–	–	–	–	–	–	–	180	Allen 1985	fc	Western Indian	absent
Chaetodon lineolatus	2	USNM 428331; USNM 439250	70	8.05	10.7	5.1	11	55	12.6	0.98	300	Heemstra 1986	bi	Indo-Pacific	present
Chaetodon litus	0	–	–	–	–	–	–	–	–	–	155	Randall & Cea 2011	zp	Central Pacific (Easter Island)	absent
Chaetodon lunula	3	H1; PW 3007; PW 3008	57.47	8	6.77	3.43	8.43	39.73	10.47	0.94	210	Allen & Erdmann 2012	fc	Indo-Pacific, Tropical Eastern Pacific	present
Chaetodon lunulatus	4	JH 73; M 565; PW 1896; USNM 439252	89.9	8.8	4.6	6.62	12.43	58.25	14.82	1.01	150	Allen & Erdmann 2012	oc	Central Indo-Pacific, Central Pacific	present
Chaetodon madagaskariensis	6	USNM 439253(3); USNM 439254(3)	61.02	6.18	6.25	3.07	7.45	41.83	9.17	0.97	130	Heemstra 1986	fc	Western Indian, Central Indo-Pacific	present
Chaetodon marleyi	0	–	–	–	–	–	–	–	–	–	200	Lieske & Myers 1994	bi	Western Indian (Mozambique, South Africa)	present
Chaetodon melannotus	1	PW 4833	43.8	6.8	3.7	2.4	6.3	26.3	6.7	0.94	180	Pratchett et al. 2006	oc	Indo-Pacific	present
Chaetodon melapterus	0	–	–	–	–	–	–	–	–	–	130	Randall 1995	oc	Western Indian (Arabian Gulf, Southern Arabian Peninsula, Southern Red Sea)	absent
Chaetodon mertensii	5	PW 3002; PW 3003; USNM 439258; USNM 439259; USNM 439260	68.82	7.3	6.88	3.1	9.1	43.46	11.08	0.9	125	Steene et al. 1978	fc	Central Indo-Pacific, Central Pacific	present
Chaetodon mesoleucos	0	–	–	–	–	–	–	–	–	–	130	Randall 1986	fc	Western Indian (Red Sea, Gulf of Aden, Socotra)	present
Chaetodon meyeri	5	CAS 200978; USNM 439262; USNM 439263; USNM 439264; USNM 439265	83	8.7	7.3	7.88	13.6	63.38	15.58	1	200	Kuiter & Tonozuka 2001	oc	Indo-Pacific, Tropical Eastern Pacific	present
Chaetodon miliaris	4	CAS 242370; PW 6; PW 28; PW 36	58.5	7.05	5.1	2.78	7.6	37.77	8.45	0.86	165	Randall 2010	zp	Central Pacific (Hawaiian Islands)	present
Chaetodon mitratus	0	–	–	–	–	–	–	–	–	–	140	–	bi	Western Indian, Central Indo-Pacific	present
Chaetodon multicinctus	4	PW 18; PW 4346; PW 4347; PW 4618	64.67	6.3	5.08	2.53	8.62	40.7	10.62	0.96	120	Lieske & Myers 1994	oc	Central Pacific (Hawaiian Islands)	present
Chaetodon nigropunctatus	0	–	–	–	–	–	–	–	–	–	140	Randall 1995	oc	Western Indian (Persian Gulf, Gulf of Oman, Southeastern Arabian Peninsula)	absent
Chaetodon nippon	0	–	–	–	–	–	–	–	–	–	150	Lieske & Myers 1994	fc	Central Indo-Pacific, Central Pacific (Southern Japan, Izu Islands, South Korea, Northern Philippine Islands)	absent
Chaetodon ocellatus	2	USNM 439275(2)	100.35	11.55	10.4	6.05	15.85	73.6	20	1.02	200	Robins & Ray 1986	fc	Western Atlantic	present
Chaetodon ocellicaudus	2	USNM 439274(2)	57.4	6.95	5.8	3.1	8.65	40.7	10.55	0.96	150	Kuiter & Tonozuka 2001	oc	Central Indo-Pacific	present
Chaetodon octofasciatus	2	PW 3013; PW 3014	44.9	6.25	4.05	2.75	7.6	33.45	7.95	0.96	120	Lieske & Myers 1994	oc	Central Indo-Pacific	present
Chaetodon ornatissimus	3	FP 64; PW 11; PW 4619	84.73	9.33	6.4	7.3	13.27	60.9	15.3	0.98	200	Lieske & Myers 1994	oc	Central Indo-Pacific, Central Pacific	present
Chaetodon oxycephalus	0	–	–	–	–	–	–	–	–	–	250	Randall et al. 1990	bi	Western Indian, Central Indo-Pacific, Central Pacific	present
Chaetodon paucifasciatus	0	–	–	–	–	–	–	–	–	–	140	Allen 1985	fc	Western Indian (Red Sea, Gulf of Aden)	present
Chaetodon pelewensis	5	FP 018; PW 150; PW 3004; PW 3005; PW 4835	58.26	6.52	4.48	2.28	7.06	33.82	8.18	0.97	125	Steene et al. 1978	oc	Central Indo-Pacific, Central Pacific	present
Chaetodon pictus	0	–	–	–	–	–	–	–	–	–	–	–	–	Western Indian, Central Indo-Pacific (Southern Red Sea, Northern Gulf of Aden)	absent
Chaetodon plebeius	0	–	–	–	–	–	–	–	–	–	150	Masuda et al. 1984	oc	Central Indo-Pacific, Central Pacific	present
Chaetodon punctatofasciatus	5	PW 4843; USNM 439272(2); USNM 439273; USNM 439286	62.76	6.74	4.78	3.14	8.34	42.44	10.3	0.96	120	Lieske & Myers 1994	oc	Central Indo-Pacific, Central Pacific	present
Chaetodon quadrimaculatus	5	FP 012; FP 013; PW 12; USNM 439270; USNM 439271	85.22	9.18	6.96	4.14	12.78	58.08	15.62	1.02	160	Lieske & Myers 1994	fc	Central Indo-Pacific, Central Pacific	present
Chaetodon rafflesii	1	M 741	85.8	10.5	9.6	4.3	12.3	55.7	15.4	1	180	Kuiter & Tonozuka 2001	fc	Central Indo-Pacific, Central Pacific	present
Chaetodon rainfordi	4	USNM 439267; USNM 439268(2); USNM 439269	61.65	7.5	6.35	4.35	9.38	56.27	11.32	0.94	150	Steene et al. 1978	oc	Central Indo-Pacific, Central Pacific	present
Chaetodon reticulatus	4	CAS 208943; FP 008; FP 009; PW 2267	66.38	7.88	5.35	5.8	10.12	47.65	11.05	1.01	180	Kuiter & Tonozuka 2001	oc	Central Indo-Pacific, Central Pacific	present
Chaetodon robustus	4	USNM 439278; USNM 439279; USNM 439280(2)	92.65	11.43	9.32	5.97	14.25	75.72	16.98	0.85	170	Allen et al. 1998	bi	Eastern Atlantic	present
Chaetodon sanctaehelenae	1	USNM 439281	108.9	9.3	9.4	5.1	15.1	79.9	17.7	0.94	180	Burgess et al. 1990	bi	Atlantic (St. Helena, Ascension Island, Liberia)	present
Chaetodon sedentarius	1	PW 23	69.4	9.3	6.4	3.3	9	43.1	11.3	0.84	150	Allen 1985	bi	Western Atlantic	present
Chaetodon selene	0	–	–	–	–	–	–	–	–	–	160	Lieske & Myers 1994	bi	Central Indo-Pacific	present
Chaetodon semeion	4	CAS 37813; CAS 91068; USNM 439285(2)	91.42	8.6	10.97	5.2	12.95	58.02	16.42	0.78	260	Lieske & Myers 1994	bi	Central Indo-Pacific, Central Pacific	present
Chaetodon semilarvatus	1	USNM 439284	31.8	5	4.2	2.2	4.8	23.2	5.6	1.07	230	Lieske & Myers 1994	oc	Western Indian (Red Sea)	present
Chaetodon smithi	0	–	–	–	–	–	–	–	–	–	190	Burgess et al. 1990	zp	Central Pacific (Pitcairn Island, Illots de Bass)	absent
Chaetodon speculum	5	CAS 37769; PW 41; PW 42; USNM 439289; USNM 439290	72.9	8.12	5.72	4.74	10.58	50	13.28	0.96	180	Lieske & Myers 1994	fc	Central Indo-Pacific, Central Pacific	present
Chaetodon striatus	5	PW 4854; USNM 439291; USNM 439293(2); USNM 439294	71.38	8.78	7.9	4.48	11.22	54.6	13.4	0.97	160	Lieske & Myers 1994	bi	Western Atlantic	present
Chaetodon tinkeri	2	JH 97; JH 98	91.55	9.7	9.05	5.45	11.95	57.8	15.6	0.86	150	Lieske & Myers 1994	bi	Central Pacific (Hawaiian Islands, Johnston Atoll, Enewetak Atoll)	present
Chaetodon triangulum	0	–	–	–	–	–	–	–	–	–	160	Kuiter & Tonozuka 2001	oc	Western Indian, Central Indo-Pacific	absent
Chaetodon trichrous	3	USNM 439309; USNM 439310; USNM 439311	62.67	6.9	5.13	3.67	9.2	43.27	11.03	0.88	120	Lieske & Myers 1994	fc	Central Pacific (Society Islands)	present
Chaetodon tricinctus	0	–	–	–	–	–	–	–	–	–	150	Lieske & Myers 1994	fc	Central Pacific (Southeastern Australia, Lord Howe Island, Norfolk Island)	present
Chaetodon trifascialis	1	USNM 439329	81.6	8.6	6.2	4.2	10.5	46.2	14.4	0.91	180	Steene et al. 1978	oc	Indo-Pacific	present
Chaetodon trifasciatus	2	CAS 88012; FP 52	78.3	7.8	3.75	5.65	10.35	49.45	12.95	1.01	150	Heemstra 1986	oc	Western Indian, Central Indo-Pacific	present
Chaetodon ulietensis	1	PW 4837	51.3	8.2	9.1	2.8	7.8	35.2	7.8	1.02	150	Steene et al. 1978	fc	Central Indo-Pacific, Central Pacific	present
Chaetodon unimaculatus	4	JH 96; JH 107; PW 4836; PW 5506	63.23	8.18	6.92	4.55	9.4	41.83	11.1	0.91	200	Lieske & Myers 1994	oc	Central Indo-Pacific, Central Pacific, Tropical Eastern Pacific	present
Chaetodon vagabundus	2	FP 78; M 563	95.05	11.05	8.7	5.3	12.55	65	16.75	0.92	230	Lieske & Myers 1994	bi	Indo-Pacific	present
Chaetodon xanthurus	2	PW 18; USNM 439315	68.05	7.6	6.95	3.05	8.7	39.05	11	0.92	140	Allen & Erdmann 2012	fc	Central Indo-Pacific, Central Pacific	present
Chaetodon xanthocephalus	0	–	–	–	–	–	–	–	–	–	200	Heemstra 1986	fc	Western Indian, Central Indo-Pacific	present
Chaetodon xanthurus	0	–	–	–	–	–	–	–	–	–	140	Allen 1985	fc	Central Indo-Pacific, Central Pacific	present
Chaetodon zanzibarensis	5	PW 4822; USNM 439316(2); USNM 439317; USNM 439318	57.72	6.86	5.48	3.9	9.24	41.2	10.54	1.01	120	Lieske & Myers 1994	oc	Western Indian	present
Chelmon marginalis	4	USNM 439298(2); USNM 439299; USNM 439300	69.15	8.18	18.15	3.5	10.28	56.55	12.07	1	180	Lieske & Myers 1994	bi	Central Indo-Pacific (Northwestern Australia)	present
Chelmon muelleri	0	–	–	–	–	–	–	–	–	–	205	Steene et al. 1978	bi	Central Indo-Pacific, Central Pacific (Northern Australia)	present
Chelmon rostratus	4	PW 28; PW 29; PW 156; PW 3099	66.88	8.72	16.9	2.7	8.55	50.23	10.55	0.96	200	Lieske & Myers 1994	bi	Central Indo-Pacific, Central Pacific	present
Chelmonops curiosus	0	–	–	–	–	–	–	–	–	–	260	Lieske & Myers 1994	bi	Central Indo-Pacific, Central Pacific (Southwestern and Southern Australia)	present
Chelmonops truncatus	2	JH 104; JH 105	66.85	8.35	10	3.85	10	44.4	10.9	0.92	220	Lieske & Myers 1994	bi	Central Pacific (Southeastern Australia)	present
Coradion altivelis	1	PW 4073	45.5	6.7	5.4	2.8	6.7	37.1	7.6	1.06	200	Allen & Erdmann 2012	bi	Central Indo-Pacific, Central Pacific	present
Coradion chrysozonus	3	CAS 37644; CAS 229223; CAS 229225	97.7	9.83	10.5	8.1	13.8	70.7	15.93	0.89	150	Lieske & Myers 1994	bi	Central Indo-Pacific	present
Coradion melanopus	0	–	–	–	–	–	–	–	–	–	150	Steene et al. 1978	bi	Central Indo-Pacific	present
Forcipiger cyrano	0	–	–	–	–	–	–	–	–	–	–	–	–	–	absent
Forcipiger flavissimus	5	PW 1, PW 2, PW 10; PW 21; PW 22	74.66	9.02	21.02	1.7	9.06	42.62	10.96	0.82	220	Lieske & Myers 1994	bi	Indo-Pacific, Tropical Eastern Pacific	present
Forcipiger longirostris	3	JH 74; JH 76; PW 27	90.87	10.33	39.67	3	12.47	57.77	13.9	0.87	220	Lieske & Myers 1994	bi	Indo-Pacific	present
Forcipiger wanai	0	–	–	–	–	–	–	–	–	–	170	Allen & Erdmann 2012	–	–	absent
Hemitaurichthys multispinosus	0	–	–	–	–	–	–	–	–	–	208	Randall & Cea 2011	zp	Central Pacific (Pitcairn Island, Easter Island, Austral Islands)	absent
Hemitaurichthys polylepis	3	PW 7; PW 8; PW 4629	58.27	7.47	5.33	3.27	8.47	40.47	8.1	0.91	180	Lieske & Myers 1994	zp	Central Indo-Pacific, Central Pacific	present
Hemitaurichthys thompsoni	4	PW 4325; PW 4352; PW 4355; PW 4631	108.62	11.15	12.1	5.9	14.53	69.95	15.78	0.78	180	Lieske & Myers 1994	zp	Central Indo-Pacific, Central Pacific	present
Hemitaurichthys zoster	3	PW 4841; PW 4855; USNM 439302	81.27	9.13	7.17	5.03	12.07	56	13.5	0.93	180	Heemstra 1986	zp	Western Indian, Central Indo-Pacific	present
Heniochus acuminatus	4	PW 31; PW 32; PW 3092; PW 3172	57.1	8.8	6.8	3.35	8.1	44.42	9.35	0.92	250	Heemstra 1986	zp	Indo-Pacific	present
Heniochus chrysostomus	4	JH 99; JH 102; M 562; PW 151	57.67	8.43	5.58	2.75	8.18	40.4	8.78	0.87	180	Lieske & Myers 1994	fc	Central Indo-Pacific, Central Pacific	present
Heniochus diphreutes	3	FMNH 128792; USNM 439303; USNM 439305	53.6	7.57	5.53	3.4	8.07	46.53	8.57	0.97	210	Kuiter & Tonozuka 2001	zp	Indo-Pacific	present
Heniochus intermedius	0	–	–	–	–	–	–	–	–	–	180	Lieske & Myers 1994	fc	Western Indian (Red Sea)	absent
Heniochus monoceros	3	PW 3173; USNM 439306(2)	42.5	6.37	5.17	2.47	5.87	31.37	6.43	0.93	240	Heemstra 1986	bi	Indo-Pacific	present
Heniochus pleurotaenia	0	–	–	–	–	–	–	–	–	–	170	Lieske & Myers 1994	bi	Western Indian, Central Indo-Pacific	present
Heniochus singularius	0	–	–	–	–	–	–	–	–	–	300	Kuiter & Tonozuka 2001	oc	Western Indian, Central Indo-Pacific, Central Pacific	present
Heniochus varius	2	JH 100, JH 101	50.45	7.65	5.1	2.7	7.2	40.45	8.75	0.86	190	Lieske & Myers 1994	fc	Central Indo-Pacific, Central Pacific	present
Johnrandallia nigrirostris	3	PW 30; PW 138; PW 3157	52.73	7.53	5.27	2.87	8.1	40.13	8.83	0.99	200	Schneider 1995	bi	Tropical Eastern Pacific	present
Parachaetodon ocellatus	2	USNM 439323; USNM 439425	64.9	8.1	6.25	5.35	11.15	63.35	13.4	0.97	180	Randall et al. 1997	bi	Central Indo-Pacific, Central Pacific	present
Prognathodes aculeatus	3	PW 3487; USNM 439307; USNM 439308	51.2	7.07	9.27	2.47	8.03	35.1	9.4	0.9	100	Allen et al. 1998	bi	Western Atlantic	present
Prognathodes aya	0	–	–	–	–	–	–	–	–	–	150	Robins & Ray 1986	bi	Western Atlantic	absent
Prognathodes basabei	0	–	–	–	–	–	–	–	–	–	106*	Pyle & Kosaki 2016	–	–	absent
Prognathodes brasiliensis	0	–	–	–	–	–	–	–	–	–	–	–	bi	Western Atlantic (Brazil)	absent
Prognathodes carlhubbsi	0	–	–	–	–	–	–	–	–	–	121*	Hooker 2009	–	Tropical Eastern Pacific (Galapagos Islands, Malpelo Island, Cocos Island)	absent
Prognathodes dichrous	0	–	–	–	–	–	–	–	–	–	160	Allen 1985	bi	Western Atlantic (Saint Helena, Ascension Islands)	absent
Prognathodes falcifer	0	–	–	–	–	–	–	–	–	–	150	Schneider 1995	bi	Tropical Eastern Pacific	absent
Prognathodes geminus	0	–	–	–	–	–	–	–	–	–	71*	Copus et al. 2019	–	–	absent
Prognathodes guezei	0	–	–	–	–	–	–	–	–	–	110	Allen 1985	bi	Western Indian (Comores, Réunion, Mauritius)	absent
Prognathodes guyanensis	0	–	–	–	–	–	–	–	–	–	136	Cervigón 1993	bi	Western Atlantic	absent
Prognathodes guyotensis	0	–	–	–	–	–	–	–	–	–	150	Masuda et al. 1984	bi	Western Indian, Central Pacific (Maldives, New Caledonia, Palau)	absent
Prognathodes marcellae	0	–	–	–	–	–	–	–	–	–	116	Reiner 1996	bi	Eastern Atlantic	absent
Prognathodes obliquus	0	–	–	–	–	–	–	–	–	–	150	Lubbock & Edwards 1981	bi	Western Atlantic (Saint Paul's Rocks)	absent
Roa australis	0	–	–	–	–	–	–	–	–	–	119*	Kuiter 2004	bi	Central Indo-Pacific (Northwestern Australia)	absent
Roa excelsa	0	–	–	–	–	–	–	–	–	–	150	Burgess et al. 1990	bi	Central Pacific (Hawaiian Islands, Johnston Atoll, Guam)	absent
Roa haraguchiae	0	–	–	–	–	–	–	–	–	–	–	–	–	–	absent
Roa jayakari	0	–	–	–	–	–	–	–	–	–	160	Randall 1995	bi	Western Indian, Central Indo-Pacific	absent
Roa modestus	0	–	–	–	–	–	–	–	–	–	170	Lieske & Myers 1994	bi	Central Indo-Pacific, Central Pacific	absent
Roa rumsfeldi	0	–	–	–	–	–	–	–	–	–	78*	Rocha et al. 2017	–	–	absent
											* standard length
References
Allen, G. R. Butterfly and Angelfishes of the World: Volume 2 (Aquarium Systems, 1985).
Allen, G. R. & Erdmann, M. V. Reef Fishes of the East Indies (Tropical Reef Research Perth, 2012).
Allen, G. R. & Robertson, D. R. Fishes of the Tropical Eastern Pacific (University of Hawai'i Press, 1994).
Allen, G. R., Steene, R. C. & Allen, M. A Guide to Angelfishes & Butterflyfishes (Odyssey Publishing/Tropical Reef Research, 1998).
Bellemans, M. S., Sagna, A., Fischer, W. & Scialabba, N. Fiches FAO d'Identification des Espèces pour les Besoins de la Pêche. Guide des Ressources Halieutiques du Sénégal et de la Gambie (Espèces Marines et d'eaux Saumåtres) (FAO, 1988).
Burgess, W. E., Axelrod, H. R. & Hunziker III, R. E. Dr. Burgess's Atlas der Meerwasser Aquarienfische (Bede, 1990).
Cervigón, F. Los peces marinos de Venezuela, Volume 2. (Fundación Científica Los Roques, 1993).
Cole, A. J. & Pratchett, M. S. in Biology of Butterflyfishes (eds Pratchett, M. S., Berumen, M. L. & Kapoor, B. G.) (CRC Press, 2013).
Copus, J. M., Pyle, R. L., Green, B. D. & Randall, J. E. Prognathodes geminus, a new species of butterflyfish (Teleostei, Chaetodontidae) from Palau. ZooKeys 835, 125-137 (2019).
﻿Fricke, R., Eschmeyer W. N. & Van der Laan R. (eds) Eschmeyer’s Catalog of Fishes: Genera, Species, References (electronic version accessed on 13 May 2020); http://researcharchive.calacademy.org/research/ichthyology/catalog/fishcatmain.asp
Froese, R. & Pauly, D. (eds) FishBase v. 06/2017 (2017); http://www.fishbase.org
Heemstra, P. C. in Smiths' Sea Fishes (eds Smith, M. M. & Heemstra, P. C.) (Springer-Verlag, 1986).
﻿Hodge J. R., van Herwerden L. & Bellwood D. R. Temporal evolution of coral reef fishes: global patterns and disparity in isolated locations. J Biogeogr 41, 2115–2127 (2014).
Hooker, Y. Nuevos registros de peces costeros tropicales para el Perú [New records of coastal tropical fish in Peru]. Rev. peru. Biol. 16, 033–041 (2009).
Humann, P. & Deloach, N. Reef Fish Identification: Florida, Caribbean, Bahamas 4th edn. (New World Publications, 2014).
IUCN Red List of Threatened Species v. 2017-3. (International Union for the Conservation of Nature); http://www.iucnredlist.org
Kuiter, R. H. Coastal Fishes of South-Eastern Australia (Crawford House Publishing Australia, 1993).
Kuiter, R. H. Butterflyfishes, Bannerfishes, and Their Relatives: A Comprehensive Guide to Chaetodontidae & Microcanthidae (Twayne Publishers, 2002).
Kuiter, R. H. Description of a new species of butterflyfish, Roa australis, from northwestern Australia (Pisces: Perciformes: Chaetodontidae). Rec. Aust. Mus. 56, 167-171 (2004).
Kuiter, R. H. & Tonozuka, T. Pictorial Guide to Indonesian Reef Fishes (Zoonetics, 2001).
﻿Kulbicki M., Parravicini V., Bellwood D. R., Arias-Gonzàlez E., Chabanet P., Floeter S. R., Friedlander A., McPherson J., Myers R. E., Vigliola L. & Mouillot D. Global biogeography of reef fishes: a hierarchical quantitative delineation of regions. PLoS One 8, e81847 (2013).
Lieske, E. & Myers, R. Collins Pocket Guide. Coral Reef Fishes. Indo-Pacific & Caribbean Including the Red Sea (Haper Collins Publishers, 1994).
Lubbock, R. & Edwards, A. The fishes of Saint Paul's Rocks. J. Fish Biol. 18, 135-157 (1981).
Masuda, H., Amaoka, K., Araga, C., Uyeno, T. & Yoshino, T. The Fishes of the Japanese Archipelago, Volume 1 (Tokai University Press, 1984).
Pratchett, M. S., Pradjakusuma, O. A. & Jones, G. P. Is there a reproductive basis to solitary living versus pair-formation in coral reef fishes? Coral Reefs 25, 85–92 (2006).
Pyle, R. in FAO Species Identification Guide for Fishery Purposes. The Living Marine Resources of the Western Central Pacifiс Vol. 5: Bony Fishes Part 3 (Menidae to Pomacentridae) (eds Carpenter, K. E. & Niem, V. H.) (FAO, 2001).
Pyle, R. L. & Kosaki, R. K. Prognathodes basabei, a new species of butterflyfish (Perciformes, Chaetodontidae) from the Hawaiian Archipelago. ZooKeys 614, 13–152 (2016).
Randall, J. E. Red Sea Reef Fishes (Immel Publishing, 1986).
Randall, J. E. Coastal Fishes of Oman (University of Hawai'i Press, 1995).
Randall, J. E. Shore Fishes of Hawai'i (University of Hawai'i Press, 2010).
Randall, J.E. & Cea, A. Shore fishes of Easter Island (University of Hawai'i Press, 2011).
Randall, J. E., Allen, G. R. & Steene, R. C. Fishes of the Great Barrier Reef and Coral Sea (University of Hawai'i Press, 1990).
Randall, J. E., Allen, G. R. & Steene, R. C. Fishes of the Great Barrier Reef and Coral Sea (University of Hawai'i Press, 1997).
Reiner, F. Catálogo dos peixes do arquipélago de Cabo Verde (Instituto Português de Investigac̦ão Marítima, 1996).
Robins, C. R. & Ray, G. C. A Field Guide to Atlantic Coast Fishes: North America (Houghton Mifflin Harcourt, 1986).
Rocha, L. A., Pinheiro, H. T., Wandell, M., Rocha, C. R. & Shepherd, B. Roa rumsfeldi, a new butterflyfish (Teleostei, Chaetodontidae) from mesophotic coral ecosystems of the Philippines. ZooKeys 709, 127-134 (2017).
Schneider, M. in Guía FAO para la Identificación de Especies para los Fines de la Pesca. Pacífico Centro-Oriental (eds Fischer, W. et al.) (FAO, 1995).
Steene, R. C., Allen, G. R. & Baensch, H. A. Butterfly and Angelfishes of the World (Wiley, 1978).
Thomson, D. A., Findley, L. T. & Kerstitch, A. N. Reef Fishes of the Sea of Cortez: The Rocky-Shore Fishes of the Gulf of California (The Arizona Board of Regents, 1987).

## Sheet: Table S2
Table S2 Results of phylogenetic generalised least squares (PGLS) regressions of each morphological trait against standard length measured from the anterior of the orbit. Phylogenetic signal was optimised using maximum likelihood as Pagel's λ with 95% confidence intervals. Degrees of freedom for all regressions were one and 77. Astericks denote significance.
Trait	Estimate	SE	Adjusted R2	F-value	P-value	Pagel's λ	95% confidence interval
Ascending process length	0.866	0.058	0.742	225.5	< 2.2e-16 *	1	0.977–NA
Body depth	0.983	0.04	0.885	601.2	< 2e-16 *	0.806	0.479–0.935
Body width	1.099	0.03	0.944	1308	< 2.2e-16 *	0.615	0.343–0.809
Caudal fin shape	-0.129	0.054	0.058	5.8	0.019 *	0.787	0.373–0.937
Eye diameter	0.618	0.036	0.793	299.8	< 2e-16 *	0.551	0.259–0.781
Head width	0.96	0.027	0.943	1297	< 2.2e-16 *	0.769	0.454–0.919
Mouth width	0.996	0.064	0.753	238.9	< 2.2e-16 *	0.905	0.776–0.964
Maximum body size	0.065	0.075	-0.003	0.747	0.39	0.908	0.652–0.985

## Sheet: Table S3
Table S3 Number of transitions between foraging modes, on average, estimated across all 505 stochastic character maps, out of 28 total. Regimes are denoted as (bi) benthic invertivores, (fc) facultative corallivores, (oc) obligate corallivores, and (zp) selective zooplanktivores.
	bi	fc	oc	zp	total transitions from:
bi	–	6	3.6	2.8	12.4
fc	7.2	–	3	0.4	10.6
oc	1.2	2	–	0.2	3.4
zp	1.2	0	0.4	–	1.6
total transitions to:	9.6	8	7	3.4

## Sheet: Table S4
Table S4 Results of phylogenetic generalised least squares (PGLS) regressions of each morphological trait against standard length measured from the anterior of the orbit, with foraging mode as a co-variate. PGLS regressions compare the relationship between each morphological trait and standard length for all foraging modes against benthic invertivores. Foraging modes are denoted as (bi) benthic i…
Trait	Estimate	SE	t-value	P-value	Pagel's λ	95% confidence interval
Ascending process length					1	0.969–NA
bi	0.845199	0.061442	13.7559	< 2.2e-16 *
fc	-0.018723	0.022361	-0.8373	0.405111
oc	-0.038001	0.03444	-1.1034	0.273437
zp	-0.016405	0.03356	-0.4888	0.626414
Body depth					0.818	0.527–0.940
bi	0.96282	0.042094	22.8733	< 2e-16 *
fc	-0.019211	0.013184	-1.4571	0.1493
oc	-0.025379	0.017103	-1.4839	0.1421
zp	-1.2554e-05	0.020495	-0.0006	0.9995
Body width					0.588	0.288–0.800
bi	1.09631	0.0317474	34.5324	< 2e-16 *
fc	-0.00621872	0.00962733	-0.6459	0.52031
oc	0.00057691	0.011481	0.0502	0.96006
zp	-0.0271094	0.0147926	-1.8326	0.07088
Caudal fin shape					0.731	0.092–0.929
bi	-0.097826	0.055864	-1.7512	0.08406
fc	0.019057	0.017227	1.1062	0.27222
oc	0.042635	0.021549	1.9785	0.0516
zp	-0.031373	0.026741	-1.1732	0.24448
Eye diameter					0.419	0.144–0.699
bi	0.597276	0.0366335	16.3041	< 2.2e-16 *
fc	-0.0077272	0.0109462	-0.7059	0.48245
oc	-0.0339666	0.012455	-2.7271	0.008 *
zp	-0.0068495	0.0165445	-0.414	0.680068
Head width					0.762	0.459–0.916
bi	0.953492	0.0285599	33.3857	< 2e-16 *
fc	-0.0041883	0.0088516	-0.4732	0.6375
oc	-0.0083187	0.0112112	-0.742	0.4604
zp	-0.0049342	0.0137564	-0.3587	0.7209
Mouth width					0.919	0.808–0.969
bi	1.00108	0.0658623	15.1996	< 2.2e-16 *
fc	-0.0379063	0.0212781	-1.7815	0.07894
oc	0.0066955	0.0292092	0.2292	0.81933
zp	0.0419212	0.0326477	1.284	0.20313

## Sheet: Table S5
Table S5 Results of phylogenetic generalised least squares (PGLS) regressions of the first three phylogenetic PC axes against standard length measured from the anterior of the orbit. Phylogenetic signal was optimised using maximum likelihood as Pagel's λ with 95% confidence intervals. Degrees of freedom for all regressions were one and 77.
PC axis	Estimate	SE	Adjusted R2	F-value	P-value	Pagel's λ	95% confidence interval
PC1	0.81152	6.69269	–0.0128	0.0147	0.9038	0.814	0.587–0.928
PC2	–2.8498	4.1686	–0.0069	0.4674	0.4962	0.946	0.850–0.988
PC3	–0.0660	4.01962	–0.0130	0.0002692	0.987	0.92	0.778–0.979

## Sheet: Table S6
Table S6 Median model-averaged parameters and unconditional standard errors estimated from evolutionary models fit to morphological traits and multivariate PC axes. Unconditional SE estimates includes variance due to uncertainty in the history of foraging mode and variance due to the likelihood surface taken from the Hessian; they also incorporate uncertainty due to model selection. 95% confidenc…
	95% confidence set models	Adjusted AICc wieght	Alpha ± SE	Sigma squared ± SE				Theta ± SE
				bi	fc	oc	zp	bi	fc	oc	zp
Trophic traits
Eye diameter	–	–	609.31 ± 2.92	1.62 ± 0.45	1.64 ± 0.45	1.61 ± 0.45	1.61 ± 0.46	0.0007 ± 0.008	–0.0096 ± 0.008	–0.0423 ± 0.009	–0.0135 ± 0.018
	OUM	0.9516
	OUMV	0.0484
Ascending process length	–	–	–	–	–	–	–	–	–	–	–
	–	–
	–	–
Mouth width	OU1	0.26	141.24 ± 53.22	3.29 ± 1.57	1.44 ± 0.40	2.57 ± 0.96	1.24 ± 0.60	0.0004 ± 0.026	0.0249 ± 0.023	0.0810 ± 0.043	0.0395 ± 0.048
	OUM	0.192
	OUMV	0.548
Head width	OU1	0.9081	171.20 ± 2.38	0.35 ± 0.36	0.35 ± 0.36	0.35 ± 0.36	0.35 ± 0.36	0.00002 ± 0.005	0.0003 ± 0.005	0.0013 ± 0.005	–0.0005 ± 0.007
	OUM	0.0919
	–	–
Locomotor traits
Body depth	OU1	0.9369	154.83 ± 1.36	0.78 ± 0.43	0.78 ± 0.43	0.78 ± 0.43	0.78 ± 0.43	0.0044 ± 0.008	0.0035 ± 0.008	0.0049 ± 0.008	0.0045 ± 0.009
	OUM	0.0631
	–	–
Body width	–	–	6046.46 ± 0.01	13.49 ± 0.43	13.16 ± 0.44	13.35 ± 0.20	13.26 ± 0.30	0.0042 ± 0.007	0.0099 ± 0.007	0.0186 ± 0.007	–0.0397 ± 0.013
	OUM	0.9483
	OUMV	0.0517
Caudal fin shape	OU1	0.1357	220.00 ± 23.79	1.48 ± 0.50	1.42 ± 0.50	1.42 ± 0.50	1.47 ± 0.51	–0.0039 ± 0.014	0.0349 ± 0.016	0.0472 ± 0.018	–0.0295 ± 0.039
	OUM	0.7931
	OUMV	0.0712
Maximum body size	OU1	0.623	78.89 ± 7.91	1.65 ± 0.32	1.67 ± 0.33	1.51 ± 0.31	1.38 ± 0.49	2.2630 ± 0.024	2.2558 ± 0.035	2.2272 ± 0.042	2.2598 ± 0.046
	OUM	0.2145
	OUMV	0.1625
Phylogenetic PC axis
PC1	OU1	0.3218	176.91 ± 38.22	34370.42 ± 11811.00	21318.98 ± 3974.85	27314.80 ± 3843.41	28804.17 ± 5942.94	0.4358 ± 2.344	2.3001 ± 2.045	5.7941 ± 3.327	–1.6293 ± 5.622
	OUM	0.3223
	OUMV	0.3559
PC2	–	–	69.62 ± 0.75	4889.59 ± 97.17	4903.44 ± 94.63	4839.33 ± 90.30	4734.24 ± 277.55	1.8251 ± 1.586	–4.2079 ± 3.346	–11.7947 ± 2.723	–6.3757 ± 7.963
	OUM	0.9349
	OUMV	0.0651
PC3	OU1	0.1792	129.31 ± 20.34	11060.77 ± 2143.69	3347.03 ± 536.34	8480.45 ± 1277.53	2017.14 ± 967.01	–0.5255 ± 1.430	–1.6041 ± 1.179	–3.3042 ± 1.919	–6.1965 ± 2.926
	–	–
	OUMV	0.8208
